# Supplementary material for: Effect of genetic background on the cardiac phenotype in a mouse model of Emery-Dreifuss muscular dystrophy
Source: Biochem Biophys Rep. 2019 Jul 12;19:100664. doi: 10.1016/j.bbrep.2019.100664 (PMC6630059; doi:10.1016/j.bbrep.2019.100664)
Supplement: Multimedia component 1 [file mmc1.xml]

<?xml version="1.0" encoding="UTF-8" standalone="no"?><data:data><datasets><author>a.muchir@institut-myologie.org</author><type>0</type><dataset><value>1</value><reason>Data will be made available on request</reason><comments/></dataset></datasets></data:data>
